# Supplementary material for: Attitude and Level of COVID-19 Vaccination among Women in Reproductive Age during the Fourth Pandemic Wave: A Cross-Sectional Study in Poland
Source: Int J Environ Res Public Health. 2022 Jun 4;19(11):6872. doi: 10.3390/ijerph19116872 (PMC9180577; doi:10.3390/ijerph19116872)
Supplement: Supplementary file 1 [file ijerph-19-06872-s001.zip]

Archive with 1 entries (1 files):
- ijerph-1635931-supplementary.pdf
